# Supplementary material for: Attenuation hotspots in neurotropic human astroviruses
Source: PLoS Biol. 2023 Jul 17;21(7):e3001815. doi: 10.1371/journal.pbio.3001815 (PMC10374088; doi:10.1371/journal.pbio.3001815)
Supplement: S1 Data — Each tab contains the panels relative to the indicated figure for which a quantitative analysis was required. (XLSX) [file pbio.3001815.s002.xlsx]

## Sheet: Figure 2
Figure 2H
	MLB1							Mean	SD
IU/ml	600000	800000	1000000	1800000	1400000	1600000		1200000	473286
	MLB2							Mean	SD
IU/ml	3400000	3000000	3600000	2000000	1800000	2200000		2.66667e+06	765942
Figure 2E
CPE(% of cells over mock after MLB1 and MLB2 infection)
CPE, %	Mock											Mean	SD
Day1	136.075	100.896	92.5896	90.3909	80.1303	100.651	118.73	82.8176	97.7199			100	17.6632
Day2	113.751	91.171	97.2409	86.0722	76.2388	120.064	109.138	107.317	93.4775	105.132		99.9603	13.506
Day3	95.6852	93.2958	111.108	101.985	97.423	100.247	112.737	103.179	101.55	93.7302		101.094	6.66392
Day4	90.8067	98.5116	100.3	103.877	111.582	97.0669	89.9812	98.718	105.46	97.8236		99.4128	6.47835
CPE, %	MLB1											Mean	SD
Day1	97.7199	89.4137	95.7655	125.814	84.772	121.173	97.4756	95.2769	110.668	110.668		102.875	13.5622
Day2	57.0577	99.9117	58.3931	70.4116	71.6256	61.4281	88.9858	82.4302	88.9858	105.132		78.4362	17.2279
Day3	35.2982	50.3949	54.6307	48.7658	60.3871	58.9751	59.7354	63.2109	80.5885	79.1765		59.1163	13.5518
Day4	30.7505	32.1951	32.3327	28.1363	36.7355	34.3277	23.8712	22.5641	29.581	21.3258		29.182	5.16368
CPE, %	MLB2											Mean	SD
Day1	90.1466	97.2313	90.1466	121.417	75.4886	94.0554	129.723	118.73	88.4365	127.28		103.265	19.155
Day2	34.356	83.5228	51.8376	58.0289	52.3231	60.9425	28.8931	56.4507	70.1689	53.1729		54.9697	15.7002
Day3	20.2014	31.7141	37.1446	33.669	53.436	43.987	37.7962	37.2532	30.4107	27.8041		35.3416	9.07615
Day4	8.46154	14.8593	10.8693	6.74171	8.32395	5.98499	8.59912	12.5891	20.9131	8.11757		10.546	4.52898

## Sheet: Figure 3
Figure 3D
hpi	Extracellular			Intracelluar				Mean	SD		Mean	SD
0	0	0	0	133.333	0	133.333		0	0		88.8889	76.98
12	0	0	0	0	0	133.333		0	0		44.4444	76.98
24	266.667	133.333	0	0	133.333	133.333		133.333	133.333		88.8889	76.98
48	200000	253333	306667	53333.3	40000	66666.7		253333	53333.4		53333.3	13333.3
72	640000	466667	426667	80000	93333.3	66666.7		511111	113399		80000	13333.3
96	1000000	933333	813333	146667	173333	160000		915556	94594.7		160000	13333.3
120	2.13333e+06	1600000	1866667	213333	293333	320000		1.86667e+06	266667		275556	55511.1
Figure 3E
hpi	Extracellular			Intracelluar				Mean	SD		Mean	SD
0	0	0	0	266.667	266.667	400		0	0		311.111	76.98
12	0	0	0	266.667	266.667	0		0	0		177.778	153.96
24	666.667	400	800	666.667	266.667	0		622.222	203.67		311.111	335.548
48	1600000	1733333	1533333	80000	160000	173333		1622222	101835		137778	50479.2
72	1.86667e+06	2133333	2533333	146667	80000	173333		2.17778e+06	335548		133333	48074
96	3200000	3733333	4400000	253333	320000	373333		3.77778e+06	601233		315556	60123.3
120	2.26667e+06	2933333	3733333	200000	226667	266667		2.97778e+06	734343		231111	33554.8
Figure 3H
MLB1 titer, infectious unit/ml
Passages	P1	P2	P3	P4	P5	P6	P7	P8	P9	P10
#1	700000	3400000	2400000	3600000	3000000	1000000	2800000	9600000	4800000	3300000
#2	500000	2000000	1300000	3300000	2900000	600000	2000000	7700000	3300000	3100000
#3	900000	1200000	1500000	1200000	600000	900000	3000000	1400000	1600000	100000
Mean	700000	2200000	1.73333e+06	2700000	2.16667e+06	833333	2600000	6.23333e+06	3.23333e+06	2.16667e+06
SD	200000	1.11355e+06	585947	1.30767e+06	1.35769e+06	208167	529150	4.29224e+06	1.60104e+06	1.79258e+06
Figure 3I
MLB2 titer, infectious unit/ml
Passages	P1	P2	P3	P4	P5	P6	P7	P8	P9	P10
#1	800000	800000	900000	900000	700000	900000	800000	800000	2000000	900000
#2	800000	1000000	800000	1000000	1100000	1300000	1200000	1300000	1900000	1000000
#3	700000	1300000	1000000	1200000	400000	500000	900000	1100000	1500000	1200000
Mean	766667	1.03333e+06	900000	1.03333e+06	733333	900000	966667	1.06667e+06	1800000	1.03333e+06
SD	57735	251661	100000	152753	351188	400000	208167	251661	264575	152753

## Sheet: Figure 4
Figure 4D
	MLB1						MLB1-Δ30						MLB1-Δ74						MLB1-Δ93
hpi	Extracellular			Intracelluar			Extracellular			Intracelluar			Extracellular			Intracelluar			Extracellular			Intracelluar
24	200	400	300	100	0	0	100	200	200	0	0	100	100	300	100	0	100	0	100	0	100	0	100	100
48	1000	3000	600	9000	5000	8000	150000	130000	100000	70000	60000	70000	700	600	500	50000	10000	30000	40000	110000	60000	60000	50000	30000
72	60000	100000	30000	30000	20000	30000	110000	140000	130000	30000	10000	10000	1300	2000	1200	40000	20000	20000	170000	50000	50000	40000	70000	50000
96	100000	400000	200000	5000	10000	8000	200000	600000	100000	12000	8000	10000	8000	10000	9000	3000	4000	6000	100000	200000	200000	16000	11000	18000
hpi	Mean	SD		Mean	SD		Mean	SD		Mean	SD		Mean	SD		Mean	SD		Mean	SD		Mean	SD
24	300	100		33.3333	57.735		166.667	57.735		33.3333	57.735		166.667	115.47		33.3333	57.735		66.6667	57.735		66.6667	57.735
48	1533.33	1285.82		7333.33	2081.67		126667	25166.1		66666.7	5773.5		600	100		30000	20000		70000	36055.5		46666.7	15275.3
72	63333.3	35118.8		26666.7	5773.5		126667	15275.3		16666.7	11547		1500	435.89		26666.7	11547		90000	69282		53333.3	15275.3
96	233333	152753		7666.67	2516.61		300000	264575		10000	2000		9000	1000		4333.33	1527.53		166667	57735		15000	3605.55
	MLB2						MLB2-Δ5
hpi	Extracellular			Intracelluar			Extracellular			Intracelluar
24	30000	30000	20000	100	200	200	45000	65000	35000	700	1100	500
48	2400000	2000000	1700000	800000	1000000	1300000	350000	500000	650000	400000	500000	650000
72	1000000	1400000	700000	1300000	1400000	1000000	250000	505000	550000	600000	400000	450000
96	1200000	1100000	900000	500000	300000	500000	4550000	1050000	4300000	400000	350000	1500000
hpi	Mean	SD		Mean	SD		Mean	SD		Mean	SD
24	26666.7	5773.5		166.667	57.735		48333.3	15275.3		766.667	305.505
48	2.03333e+06	351188		1.03333e+06	251661		500000	150000		516667	125831
72	1.03333e+06	351188		1.23333e+06	208167		435000	161787		483333	104083
96	1.06667e+06	152753		433333	115470		3300000	1.95256e+06		750000	650000

## Sheet: Figure 5
Figure 5D
Huh7.5.1 cells																				4		8		12		18		24		30
hpi	4			8			12			18			24			30				Mean	SEM	Mean	SEM	Mean	SEM	Mean	SEM	Mean	SEM	Mean	SEM
MLB1R-Rluc	4.49647	4.55718	4.44451	17.3094	14.1183	18.6769	55.6283	46.8254	47.656	67.585	79.4665	70.324	109.538	95.841	82.7228	100.135	112.156	87.7094		4.49939	0.0325575	16.7015	1.35059	50.0366	2.80614	72.4585	3.59211	96.0338	7.74134	100	7.05744
MLB1R-GNN-RLuc	4.60412	5.27013	5.31471	1.88097	2.06969	1.95827	0.97351	0.83886	0.949965	0.41767	0.396172	0.413151	0.313872	0.306252	0.309654	0.265719	0.276462	0.248884		5.06298	0.229794	1.96964	0.0547744	0.920778	0.0415192	0.408998	0.00654414	0.309926	0.00220394	0.263688	0.00802572
MLB2R-Rluc	3.1315	3.03966	3.29234	33.7445	27.7292	47.0293	73.471	62.6702	81.055	62.0309	69.7581	70.9041	99.222	88.6651	77.9749	105.355	99.2525	95.3923		3.1545	0.0738423	36.1677	5.70169	72.3988	5.33424	67.5644	2.78642	88.6206	6.13355	100	2.90023
MLB2R-GNN-Rluc	1.65876	2.10102	1.90196	0.521354	0.56977	0.621057	0.360973	0.280463	0.368498	0.141786	0.177056	0.138889	0.0887919	0.0896156	0.0812102	0.0849439	0.0770074	0.0777795		1.88725	0.127881	0.570727	0.0287858	0.336644	0.0281748	0.152577	0.0122681	0.0865392	0.00267509	0.0799102	0.00252666
HEK293T cells																				4		8		12		18		24		30
hpi	4			8			12			18			24			30				Mean	SEM	Mean	SEM	Mean	SEM	Mean	SEM	Mean	SEM	Mean	SEM
MLB1R-Rluc	248.949	252.311	246.073	958.342	781.665	1034.05	3079.89	2592.51	2638.5	3741.88	4399.7	3893.52	6064.6	5306.28	4579.99	5544.01	6209.57	4856.07		249.111	1.80256	924.687	74.7763	2770.3	155.363	4011.7	198.879	5316.96	428.603	5536.55	390.739
MLB1R-GNN-RLuc	254.909	291.783	294.251	104.141	114.589	108.421	53.8989	46.4439	52.5953	23.1245	21.9343	22.8743	17.3777	16.9558	17.1442	14.7117	15.3065	13.7796		280.315	12.7226	109.05	3.03261	50.9794	2.29873	22.6444	0.36232	17.1592	0.122022	14.5992	0.444348
MLB2R-Rluc	20.277	19.6823	21.3184	218.501	179.551	304.523	475.737	405.8	524.845	401.661	451.695	459.116	642.479	574.121	504.901	682.193	642.677	617.681		20.4259	0.478141	234.192	36.9194	468.794	34.5401	437.491	18.0426	573.834	39.7158	647.517	18.7795
MLB2R-GNN-Rluc	10.7408	13.6044	12.3155	3.37585	3.68936	4.02145	2.33736	1.81604	2.38609	0.918088	1.14647	0.899331	0.574943	0.580276	0.52585	0.550026	0.498636	0.503635		12.2202	0.828048	3.69555	0.186393	2.17983	0.182436	0.987963	0.0794381	0.560356	0.0173217	0.517432	0.0163605
Figure 5E
Huh7.5.1 cells																				MLB1		MLB1-Δ30		MLB1-Δ42		MLB1-Δ74		MLB1-Δ93		MLB1-GNN
hpt	MLB1			MLB1-Δ30			MLB1-Δ42			MLB1-Δ74			MLB1-Δ93			MLB1-GNN				Mean	SEM	Mean	SEM	Mean	SEM	Mean	SEM	Mean	SEM	Mean	SEM
4	100.072	114.412	85.5169	123.175	97.4783	121.353	120.71	89.826	119.235	136.921	133.368	148.786	101.278	109.374	93.9151	32.9864	28.1043	41.8068		100	8.34123	114.002	8.27867	109.924	10.0579	139.692	4.6615	101.523	4.46442	34.2992	4.00966
20	97.8548	106.198	95.9471	282.778	247.249	220.944	155.283	142.127	118.37	210.792	182.29	218.582	142.527	101.484	125.9	0.276993	0.474332	0.266841		100	3.14756	250.324	17.9159	138.594	10.8013	203.888	11.0308	123.304	11.9189	0.339389	0.0675353
24	104.788	95.2435	99.9684	206.121	274.084	250.185	123.109	165.485	151.033	208.678	209.67	161.668	111.043	107.102	116.273	0.154669	0.340008	0.187678		100	2.75533	243.464	19.905	146.542	12.4374	193.339	15.8378	111.473	2.65624	0.227452	0.0570792
30	92.8358	108.01	99.1543	159.448	204.991	150.413	118.94	62.9145	106.346	186.305	170.61	170.482	102.276	130.265	115.066	0.150902	0.236149	1.16418		100	4.4007	171.617	16.8895	96.0667	16.9702	175.799	5.25305	115.869	8.08983	0.517078	0.324487
HEK293T cells																				MLB1		MLB1-Δ30		MLB1-Δ42		MLB1-Δ74		MLB1-Δ93		MLB1-GNN
hpt	MLB1			MLB1-Δ30			MLB1-Δ42			MLB1-Δ74			MLB1-Δ93			MLB1-GNN				Mean	SEM	Mean	SEM	Mean	SEM	Mean	SEM	Mean	SEM	Mean	SEM
4	103.061	98.9381	98.0004	177.781	170.776	182.967	132.95	134.888	123.624	174.622	175.698	183.337	135.488	129.864	127.8	119.966	135.752	127.906		100	1.5545	177.175	3.53219	130.487	3.47694	177.886	2.74351	131.051	2.29742	127.875	4.55717
20	105.294	107.748	86.9579	204.05	144.552	139.733	162.126	120.418	120.775	212.036	178.315	204.655	114.483	119.551	109.268	3.64094	3.55307	3.62044		100	6.55941	162.778	20.6826	134.44	13.8436	198.335	10.2343	114.434	2.96843	3.60482	0.0265402
24	96.696	108.006	95.2977	149.082	144.202	180.537	173.636	123.956	164.078	184.784	228.832	147.953	97.8261	106.418	144.735	1.64533	1.50008	6.7018		100	4.02341	157.941	11.3859	153.89	15.2192	187.19	23.3787	116.326	14.4194	3.28241	1.71021
30	87.6257	87.726	124.648	84.0143	114.911	126.536	116.454	87.4349	100.485	181.538	176.837	220.742	103.563	91.4808	114.402	1.02249	0.968534	1.3099		100	12.3242	108.487	12.6883	101.458	8.39127	193.039	13.9178	103.149	6.61992	1.10031	0.105948
Huh7.5.1 cells																				MLB2		MLB2-Δ5		MLB2-GNN
hpt	MLB2			MLB2-Δ5			MLB2-GNN													Mean	SEM	Mean	SEM	Mean	SEM
4	95.3331	100.411	104.256	112.569	119.979	126.315	26.847	27.3567	29.4121											100	2.58398	119.621	3.9722	27.8719	0.784036
20	87.774	104.135	108.091	103.014	102.656	116.653	0.221949	0.303626	0.22533											100	6.21877	107.441	4.60701	0.250302	0.02668
24	99.8862	98.6876	101.426	112.289	115.037	134.528	0.220281	0.177878	0.202984											100	0.79261	120.618	7.00026	0.200381	0.0123097
30	90.492	102.779	106.728	91.9667	93.1044	97.9929	0.201079	0.060618	0.2917											100	4.88877	94.3547	1.84853	0.184466	0.0672228
HEK293T cells																				MLB2		MLB2-Δ5		MLB2-GNN
hpt	MLB2			MLB2-Δ5			MLB2-GNN													Mean	SEM	Mean	SEM	Mean	SEM
4	104.945	95.6258	99.4295	159.948	192.022	176.246	23.5486	23.3626	27.5781											100	2.70523	176.072	9.25935	24.8298	1.37522
20	98.4763	95.3814	106.142	124.763	124.948	147.049	-0.33124	-0.37663	-0.33701											100	3.19847	132.253	7.39814	-0.348293	0.0142659
24	99.8056	96.3769	103.817	105.855	125.839	125.053	-0.01995	0.157557	-0.06876											100	2.15012	118.916	6.53425	0.022949	0.0687631
30	94.9375	100.968	104.095	101.632	104.873	121.064	0.104776	0.004072	0.007767											100	2.6874	109.19	6.01059	0.0388717	0.0329694
Figure 5F
	Extracellular																			MLB1		MLB1-Δ30		MLB1-Δ74		MLB1-Δ93
hpi	MLB1			MLB1-Δ30			MLB1-Δ74			MLB1-Δ93										Mean	SEM	Mean	SEM	Mean	SEM	Mean	SEM
48	1158018551	728382004	607360852	2983050640	4429741377	4193612810	1406002171	1362117372	964844989	449758483	476917085	538558053								8.31254e+08	1.67076e+08	3868801609	4.4809e+08	1.24432e+09	1.40311e+08	488411207	2.62706e+07
96	9261122935	3612454812	9767959004	15646576442	16903657877	16195601813	10406103123	6022930267	8269171024	1912267108	1362362853	1704730880								7547178917	1.9728e+09	16248612044	3.63855e+08	8.23273e+09	1.26544e+09	1659786947	1.60326e+08
	Intracellular																			MLB1		MLB1-Δ30		MLB1-Δ74		MLB1-Δ93
hpi	MLB1			MLB1-Δ30			MLB1-Δ74			MLB1-Δ93										Mean	SEM	Mean	SEM	Mean	SEM	Mean	SEM
48	1468.92	1442.05	704.782	2007.4	2632.79	3352.66	1088.32	815.54	754.414	273.945	351.154	630.531								1205.25	250.354	2664.28	388.665	886.091	102.643	418.543	108.312
96	3409.56	2640.23	2073.36	4555.5	4464.87	14083.9	5668.83	4221.45	2023.82	794.523	498.632	547.328								2707.72	387.2	7701.43	3191.35	3971.37	1059.63	613.494	91.5994
Figure 5G
	Extracellular																			MLB2		MLB2-Δ5
hpi	MLB2			MLB2-Δ5																Mean	SEM	Mean	SEM
48	20500000000	15000000000	14800000000	4210000000	7270000000	6210000000														1.67667e+10	1.86756e+09	5.89667e+09	8.97131e+08
96	16400000000	13700000000	16400000000	42800000000	45700000000	44200000000														15500000000	900000000	4.42333e+10	8.37324e+08
	Intracellular																			MLB2		MLB2-Δ5
hpi	MLB2			MLB2-Δ5																Mean	SEM	Mean	SEM
48	6071.95	2856.21	5100.54	3049.99	5649.45	2301.26														4676.23	952.236	3666.9	1014.57
96	5327.52	4288.93	4638.6	8962.98	17829.8	19571.9														4751.69	305.1	15454.9	3284.69

## Sheet: Figure 6
Figure 6D
Image #	1	2	3	4	5	6	7	8	9	10	11	12	13	14	15							Mean	SD
Mock	0	0	0	0	0	0	0	0	0	0	0	0	0	0	0							0	0
MLB2	43.299	46.0432	42.8571	49.3392	40.201	47.5728	38.0952	38.5892	33.6634	36.4238	58.5526	29.3578	31.1111	40	38.3459							40.8968	7.49227
MLB2-Δ5	5.04587	3.57143	6.83453	3.04878	4.3956	3.5461	3.84615	5.46218	7.69231	5.32319	3.86473	3.59712	4.68085	6.29921	5.11364							4.82145	1.34095
Image #	1	2	3	4	5	6	7	8	9	10	11	12	13	14	15	16	17	18	19	20		Mean	SD
Mock	0	0	0	0	0	0	0	0	0	0	0	0	0	0	0							0	0
MLB1	6.60793	8.84956	6.71937	7.73196	7.31707	12.4324	6.21762	4.69484	9.49367	8.18182	12	8.06452	9.39597	10	8.77193	11.3445						8.61395	2.13781
MLB1-Δ30	10.687	13.0612	9.72222	13.7056	8.84354	9.78261	8.21256	8.10811	7.63889	9.375	3.30882	4.06504	2.72374	4.32692	4.2735	4.34783	3.80623	5.06757	3.87597	4.87805		6.99052	3.44726
MLB1-Δ74	1.88679	1.86567	1.2605	1.40187	1.65746	5.08475	3.62319	3.14961	5.30303	4.21687	8.16327	8.48485	8.05687	7.84314	5.93607	6.15385	8.09249	5.17241				4.85293	2.62364
MLB1-Δ93	0.363636	0.465116	0.555556	1.36986	1.61943	1.58103	1.37615	1.42857	0.865801	1.82927	1.68067	0.760456	0.396825	1.34529	2.32558							1.19755	0.594802
Figure 6E										MLB2		MLB2-Δ5
Passage	MLB2				MLB2-Δ5					Mean	SD	Mean	SD
P1	200000	600000	300000	200000	20000	20000	30000	50000		325000	189297	30000	14142.1
P2	2400	16000	28000	14000	220	180	280	240		15100	10483.6	230	41.6333
P3	40000	30000	10000	10000	0	0	0	0		22500	15000	0	0
																		MLB1		MLB1-Δ30		MLB1-Δ74		MLB1-Δ93
Passage	MLB1				MLB1-Δ30				MLB1-Δ74				MLB1-Δ93					Mean	SD	Mean	SD	Mean	SD	Mean	SD
P1	12000	14000	18000	24000	120	140	40	100	80	100	40	80	200	220	160	140		17000	5291.5	100	43.2049	75	25.1661	180	36.5148
P2	38000	24000	20000	24000	20	0	0	20	20	20	20	60	40	120	40	80		26500	7895.15	10	11.547	30	20	70	38.2971
P3	40000	30000	50000	20000	0	0	0	0	0	0	0	0	0	0	0	0		35000	12909.9	0	0	0	0	0	0
Figure 6G								MLB2		MLB2-Δ5
	MLB2			MLB2-Δ5				Mean	SD	Mean	SD
MLB/GAPDH RNA	355.56	236.974	328.673	31.184	32.7634	32.9303		307.069	62.1747	32.2925	0.963653
														MLB1		MLB1-Δ30		MLB1-Δ74		MLB1-Δ93
	MLB1			MLB1-Δ30			MLB1-Δ74			MLB1-Δ93				Mean	SD	Mean	SD	Mean	SD	Mean	SD
MLB/GAPDH RNA	6.66049	4.98301	11.8402	102.544	75.8488	50.5936	22.8996	27.1134	23.871	38.9351	38.5181	49.721		7.82791	3.57457	76.3287	25.9784	24.628	2.20655	42.3914	6.35101

## Sheet: Figure S1
Figure S1A
Huh7.5.1																	Mock		MLB1		MLB2
hpi	Mock					MLB1					MLB2						Mean	SEM	Mean	SEM	Mean	SEM
0	100	100	100	100	100	100	100	100	100	100	100	100	100	100	100		100	0	100	0	100	0
4	255.6	248.7	233.4	287.9	302.4	300.7	265.6	330.2	334.2	393.1	326.8	350	319.2	370.4	282.5		265.6	12.7945	324.76	21.0569	329.78	14.8577
8	380.6	345.8	341.6	437.3	453.4	528.7	461.4	566	618.8	712.6	490.6	547.6	495.7	583.3	419.5		391.74	23.0502	577.5	42.3973	507.34	27.8589
12	530	487.5	465.4	599.5	579.4	958.9	790.7	937.5	1043.7	1199.8	726.6	831.6	689.1	804.7	650.7		532.36	25.712	986.12	67.182	740.54	34.1468
16	638.2	581.8	561.5	725.2	732.1	1156.6	942	1083.1	1209.3	1347.8	814.3	990.4	715.6	918.9	766.5		647.76	35.3505	1147.76	67.2307	841.14	50.1881
20	756.8	647.4	635.6	791.9	808.8	1217.8	1038.7	1008.3	1186.9	1328.2	916	1062	778.5	961.7	808.5		728.1	36.3836	1155.98	59.1614	905.34	51.6231
24	809.7	704.4	673.6	863.7	877.8	1368.6	1191.9	1173.7	1471.5	1639.5	1236.5	1340.3	1081.6	1263.6	1004.1		785.84	41.4237	1369.04	87.5166	1185.22	61.7918
28	842.7	758.2	725.8	914.6	929.6	1729	1390.3	1482.4	1759.6	2036.9	1639	1880.6	1541.5	1754.2	1450.1		834.18	40.7211	1679.64	113.817	1653.08	76.1051
32	917.7	797.8	781.5	963.2	939.5	1870.9	1582	1746.2	1928.4	2298.8	2048.5	2432.9	2043.9	2251.8	1798.6		879.94	37.645	1885.26	119.245	2115.14	107.089
36	927	808.8	769.9	968	969.7	1989	1746.7	2056.5	2329.2	2503.2	2587.6	3221.9	2694.6	3090.2	2353		888.68	41.7216	2124.92	132.482	2789.46	160.887
40	982.8	825.6	794.5	999.7	1009	2127	2113	2415.4	2650.5	2889.2	3104.9	3923.7	3123.8	3747.4	2779.9		922.32	46.288	2439.02	150.265	3335.94	214.747
44	971.3	810.4	794.1	993.8	992.7	2473.4	2496	2786.5	3016.6	3482.7	3650.2	4617.4	3630.2	4481.9	3327.7		912.46	45.245	2851.04	186.981	3941.48	255.674
48	999.9	813.2	834.4	1094.3	1050.9	2862.7	2901.3	3246.9	3562.4	4134.8	4018	5164.5	4225.3	5111.3	3720.2		958.54	57.0991	3341.62	235.595	4447.86	293.047
52	937.4	873.7	870.9	1113.2	1026.9	3200.2	3369.5	3580.5	4094.9	4643.7	4505.9	5850.2	4722.3	5802.6	4210.3		964.42	46.7683	3777.76	263.59	5018.26	339.869
56	942.1	909.4	888.9	1143.8	1067.9	3517.6	3761.1	4142.1	4553.3	5306.3	5100.8	6431.1	5156	6397.2	4713.9		990.42	49.3629	4256.08	315.805	5559.8	357.049
60	1001.5	908.2	934.4	1251.5	1131.9	4115.1	4358.7	4601.3	5034.8	5912.9	5613.8	7199	5872.2	6973.4	5172.3		1045.5	64.4327	4804.56	315.982	6166.14	393.552
64	1094.5	977.7	1016.6	1295.9	1210.4	4718.3	4590.8	4860	5462.1	6250.7	6189.9	7834.6	6299	7484.3	5481.7		1119.02	59.4556	5176.38	307.298	6657.9	435.823
68	1172.6	1028.1	1068.2	1286.7	1348.1	5294.8	5100.2	5246.2	5817.1	6697.1	6653.2	8429.9	6657.1	7906.3	5892.2		1180.74	61.3463	5631.08	292.75	7107.74	462.224
72	1249.5	1094.6	1183.2	1423.9	1458.5	6228.5	5555.9	5737	6151.3	7254.3	7358.9	8839.5	7199.4	8356.4	6327.5		1281.94	69.7224	6185.4	295.203	7616.34	444.13
76	1379.2	1184.8	1256.1	1453.8	1547.8	7444.9	6289.3	6398.9	6899	8321.9	7848.9	9412.1	7517.9	8531.9	6620.4		1364.34	65.5103	7070.8	373.959	7986.24	470.879
80	1448	1244.7	1273.5	1581.1	1677	8714.3	7150.5	7499.6	7915.3	9419.9	8184.9	9789.3	7691.1	8811.1	6917.3		1444.86	84.2284	8139.92	412.776	8278.74	488.51
84	1575.9	1306.1	1445.6	1683.6	1772.8	9814.7	8319.3	8635.6	9226.6	10910.4	8738	10085	8020.8	9253.2	7276.4		1556.8	83.161	9381.32	460.099	8674.68	485.306
88	1765.4	1420.3	1564.7	1820.4	1948.7	10536.2	9048.5	9283.9	10122	11859.9	9053.1	10471.9	8317.9	9469.9	7580.3		1703.9	94.0976	10170.1	501.752	8978.62	493.388
92	1917.8	1565.7	1610.2	1985.7	2106.2	11083.4	9482.4	9867.5	10830.1	12305.8	9397.3	10995.4	8539.2	9844.1	7985.3		1837.12	106.337	10713.8	495.841	9352.26	523.139
96	2016	1695.2	1693.1	2161.8	2353.4	12248.6	9616.9	10037.5	10767.1	12550.2	9496.3	11134	8510.4	9818.4	7908.4		1983.9	129.831	11044.1	585.065	9373.5	556.949
Figure S1C
Huh7.5.1																											Mock		MLB1		MLB1-Δ30		MLB1-Δ74		MLB1-Δ93
hpi	Mock					MLB1					MLB1-Δ30					MLB1-Δ74					MLB1-Δ93						Mean	SEM	Mean	SEM	Mean	SEM	Mean	SEM	Mean	SEM
0	0	0	0	0	0	0	0	0	0	0	0	0	0	0	0	0	0	0	0	0	0	0	0	0	0		0	0	0	0	0	0	0	0	0	0
4	1.4	1.4	1.2	1.7	1.8	1.8	1.5	2.1	2.1	2.7	1.2	1.7	1.6	1.7	1.2	3.3	3.4	2.7	1.9	2.2	0.8	2.6	1.8	2.2	2.3		1.5	0.109545	2.04	0.198997	1.48	0.115758	2.7	0.294958	1.94	0.31241
8	2.6	2.2	2.2	3.1	3.2	3.9	3.3	4.3	4.7	5.6	1.8	3	2.8	3	2.2	6.6	5.9	5.3	4.2	5.2	1.4	4.1	3.5	3.4	3.9		2.66	0.213542	4.36	0.386782	2.56	0.24	5.44	0.398246	3.26	0.482286
12	3.9	3.5	3.3	4.6	4.4	7.8	6.3	7.7	8.6	10	3.3	4.6	4.1	5.1	3.5	10	8.2	8.1	6.5	8.8	2	5.2	4.6	4.2	5.1		3.94	0.2502	8.08	0.606135	4.12	0.335261	8.32	0.566922	4.22	0.583438
16	4.9	4.4	4.2	5.7	5.8	9.7	7.7	9	10.1	11.4	3.8	5.5	5.1	5.9	4.3	11.4	9.2	9.4	7.4	9.8	2.5	5.5	5.2	4.9	6.1		5	0.327109	9.58	0.611065	4.92	0.385227	9.44	0.64	4.84	0.617738
20	6	5	4.9	6.3	6.5	10.2	8.6	8.3	9.9	11.2	4	6.1	6	6.5	4.7	12.4	10.4	9.8	7.7	10.5	2.8	6.5	5.8	5.3	6.5		5.74	0.332566	9.64	0.533479	5.46	0.47392	10.16	0.754056	5.38	0.683667
24	6.5	5.5	5.2	7	7.1	11.6	10	9.8	12.5	14.1	4.2	6.4	6.3	6.9	5	12.6	10	10.4	8.1	10.3	2.9	6.7	6.3	5.8	7.2		6.26	0.388072	11.6	0.801873	5.76	0.5006	10.28	0.715122	5.78	0.75591
28	6.8	6	5.7	7.4	7.6	14.9	11.8	12.6	15.2	17.7	4.4	6.9	6.9	7.2	5.7	12.7	11.1	10.5	8.3	10.4	3.2	6.4	6.5	5.9	7.6		6.7	0.374166	14.44	1.04336	6.22	0.522877	10.6	0.707107	5.92	0.734439
32	7.5	6.4	6.2	7.9	7.7	16.2	13.5	15	16.7	20.1	5.2	7.9	7.5	7.7	6.4	13.9	10.9	11.2	8.2	11.4	3.2	6.9	6.7	5.8	7.6		7.14	0.350143	16.3	1.09864	6.94	0.506557	11.12	0.905207	6.04	0.765898
36	7.6	6.5	6.1	7.9	7.9	17.3	15	17.9	20.4	22	6.5	9	8.5	8.8	8	14.9	11.9	12.5	8.6	12.2	3.5	7.6	7.6	6.5	8.2		7.2	0.376829	18.52	1.22287	8.16	0.447884	12.02	1.00668	6.68	0.841071
40	8.1	6.6	6.3	8.2	8.3	18.5	18.4	21.2	23.3	25.5	8	11.1	10.4	10.9	10.3	16.9	14.7	14.3	10.7	14.8	3.7	8.4	8.4	7.1	8.8		7.5	0.432435	21.38	1.37601	10.14	0.555518	14.28	1.00319	7.28	0.939894
44	8	6.5	6.3	8.2	8.2	21.7	21.9	24.5	26.6	30.9	9.9	15.1	13.5	14.2	13.6	21.4	17.2	17	13.7	19.2	4.2	9.6	9.4	8.1	9.8		7.44	0.427317	25.12	1.70364	13.26	0.886905	17.7	1.27828	8.22	1.04805
48	8.2	6.5	6.7	9.1	8.7	25.2	25.6	28.8	31.6	36.9	12.9	19.2	17	17.9	16.8	26.1	21.1	20.6	16.3	24.7	5.1	11.4	11.3	9.4	11.1		7.84	0.526878	29.62	2.15972	16.76	1.05385	21.76	1.7186	9.66	1.19691
52	7.7	7.1	7	9.3	8.5	28.3	29.9	31.8	36.5	41.5	15.8	24.4	19.9	23.4	21.4	29.6	25.7	25.6	19.8	31.9	6.4	13.4	13.3	10.8	13.4		7.92	0.436348	33.6	2.40666	20.98	1.51208	26.52	2.06286	11.46	1.35926
56	7.7	7.4	7.2	9.5	8.8	31.2	33.5	36.9	40.7	47.6	17.9	28.4	22.3	27.4	24.8	35	29.8	29.7	23.7	37.8	8.2	15.2	16.1	12.3	15.8		8.12	0.442041	37.98	2.89092	24.16	1.89119	31.2	2.43372	13.52	1.49111
60	8.2	7.4	7.6	10.5	9.4	36.7	38.9	41.1	45.1	53.1	22.1	35.4	26.3	32.4	29.4	42.7	38.9	35.1	29	45.5	10.4	19.2	20	15.5	19.1		8.62	0.58515	42.98	2.88555	29.12	2.31849	38.24	2.90062	16.84	1.7879
64	9.1	8	8.4	10.9	10.1	42.2	41	43.5	49	56.2	24.7	41.4	29.5	37.3	32.8	48.8	43.1	39.5	33.1	50.9	12.2	23	23.8	18.6	22.6		9.3	0.535724	46.38	2.81077	33.14	2.91661	43.08	3.2116	20.04	2.15629
68	9.8	8.5	8.8	10.8	11.4	47.5	45.7	47	52.2	60.3	28.1	45.4	32	42.6	34.8	57	48.5	44.3	37.3	56.5	14.5	26.7	27.2	21.4	26.4		9.86	0.558211	50.54	2.67593	36.58	3.24105	48.72	3.73556	23.24	2.42293
72	10.5	9.1	9.9	12.1	12.4	56	49.9	51.5	55.3	65.4	31.4	50	36.3	46.1	38	65.6	56.6	47.1	42.4	62.1	16.9	30.1	32.6	24.6	30.6		10.8	0.634035	55.62	2.69804	40.36	3.37796	54.76	4.39438	26.96	2.84334
76	11.7	9.9	10.6	12.4	13.2	67.1	56.6	57.6	62.1	75.1	35.6	54.1	38.6	50.6	40.7	71.5	60.4	51.1	46.1	66.1	19.1	34.1	36	27.7	32.8		11.56	0.595483	63.7	3.40367	43.92	3.57874	59.04	4.67671	29.94	3.03918
80	12.3	10.5	10.7	13.5	14.4	78.7	64.4	67.6	71.4	85.2	38.4	57.7	39.9	52.3	42.7	75.7	65.4	54.4	48.6	69.4	20.7	37.2	38.9	31.2	35.6		12.28	0.763151	73.46	3.78122	46.2	3.75659	62.7	4.94409	32.72	3.2661
84	13.5	11	12.3	14.5	15.3	88.8	75.1	78	83.4	98.8	41.4	60.6	42.3	56.7	45.8	84.6	73.6	59.5	53.4	73.5	22.7	40.9	43.3	34.7	39.6		13.32	0.767072	84.82	4.20885	49.36	3.91211	68.92	5.56034	36.24	3.66437
88	15.2	12.1	13.4	15.7	16.9	95.4	81.8	83.9	91.6	107.5	44.3	64.7	45	61	49	90.5	81.1	63.5	59.3	80	24.1	43.9	45.5	37	42.5		14.66	0.852408	92.04	4.59136	52.8	4.22126	74.88	5.83579	38.6	3.89692
92	16.6	13.4	13.8	17.2	18.3	100.4	85.7	89.2	98	111.5	46	70.6	48.5	64.4	52.2	99.3	91.1	70.7	65.6	88.5	26.2	48.9	49.8	40.9	46.1		15.86	0.964158	96.96	4.53504	56.34	4.76357	83.04	6.38589	42.38	4.33237
96	17.5	14.6	14.6	18.8	20.6	111	87	90.8	97.5	113.8	47.9	71.2	51.1	66.1	53.2	101	98.3	74.3	68.6	94.6	27.1	52.1	52.4	42.8	48.1		17.22	1.17745	100.02	5.34475	57.9	4.54126	87.36	6.63571	44.5	4.68391
Figure S1D
Huh7.5.1																	Mock		MLB2		MLB2-Δ5
hpi	Mock					MLB2					MLB2-Δ5						Mean	SEM	Mean	SEM	Mean	SEM
0	0	0	0	0	0	0	0	0	0	0	0	0	0	0	0		0	0	0	0	0	0
4	1.7	1.6	1.4	2	2.2	2.4	2.7	2.4	2.9	2	2	2.1	1.8	1.5	1.8		1.78	0.142829	2.48	0.136821	1.84	0.102956
8	3	2.7	2.6	3.6	3.8	4.2	4.8	4.3	5.2	3.4	3.6	3.8	3.3	2.7	3.6		3.14	0.24	4.38	0.271882	3.4	0.192354
12	4.6	4.2	3.9	5.4	5.2	6.8	7.9	6.4	7.6	5.9	5.5	4.9	6	4.8	6.3		4.66	0.285657	6.92	0.331542	5.5	0.294958
16	5.8	5.2	5	6.7	6.8	7.7	9.6	6.6	8.8	7.2	6.6	5.5	6.8	6	7.6		5.9	0.371484	7.98	0.485304	6.5	0.357771
20	7.1	5.9	5.8	7.5	7.6	8.8	10.4	7.3	9.3	7.6	7.2	6.5	7.3	6	8.2		6.78	0.389102	8.68	0.50707	7.04	0.374967
24	7.7	6.5	6.2	8.2	8.4	12.3	13.4	10.6	12.5	9.7	8.4	7.3	8.8	7.1	8.6		7.4	0.446094	11.7	0.603324	8.04	0.350143
28	8	7.1	6.7	8.8	8.9	16.6	19.2	15.5	17.8	14.6	9.3	9	9.9	8.1	9.9		7.9	0.441588	16.74	0.729712	9.24	0.334066
32	8.8	7.5	7.3	9.3	9.1	21	25.2	21	23.2	18.3	9.9	11	11.5	9	11.3		8.4	0.417133	21.74	1.03985	10.54	0.47392
36	8.9	7.6	7.2	9.4	9.4	26.8	33.7	28	32.2	24.3	12	12.7	14	11.2	14		8.5	0.462601	29	1.55255	12.78	0.551725
40	9.5	7.8	7.5	9.7	9.8	32.4	41.2	32.6	39.3	28.9	13.4	15	17.4	13.1	16.9		8.86	0.498598	34.88	2.06483	15.16	0.877838
44	9.4	7.7	7.5	9.6	9.6	38.3	48.7	38.1	47.3	34.8	15.6	17.3	19.7	15.7	20.1		8.76	0.476025	41.44	2.467	17.68	0.957288
48	9.7	7.7	7.9	10.7	10.3	42.2	54.6	44.5	54	39	17.2	18.8	23.7	18.4	22.6		9.26	0.617738	46.86	2.82809	20.14	1.2687
52	9	8.3	8.3	10.9	10	47.5	62	49.8	61.5	44.3	19.6	21.9	27.7	20.7	26.1		9.3	0.506952	53.02	3.28285	23.2	1.57417
56	9.1	8.7	8.5	11.3	10.4	53.9	68.3	54.5	67.9	49.8	23.2	24.6	31.4	22.8	27.8		9.6	0.538516	58.88	3.444	25.96	1.61914
60	9.7	8.7	9	12.4	11.1	59.5	76.6	62.2	74.1	54.7	26.4	28.4	36	26.3	30.5		10.18	0.692387	65.42	3.79825	29.52	1.79315
64	10.7	9.5	9.9	12.9	12	65.7	83.4	66.8	79.6	58	30	31.7	40.4	28.8	34		11	0.638749	70.7	4.20476	32.98	2.05046
68	11.6	10	10.4	12.8	13.5	70.7	89.8	70.7	84.2	62.5	34.2	35.9	44.9	32	37		11.66	0.672012	75.58	4.45074	36.8	2.19386
72	12.4	10.7	11.7	14.3	14.6	78.3	94.2	76.6	89	67.2	38.1	39.6	50.8	35.6	40.8		12.74	0.750067	81.06	4.26761	40.98	2.60392
76	13.8	11.7	12.5	14.6	15.6	83.6	100.4	80	90.9	70.3	44.1	44.3	55.8	38.8	45		13.64	0.701855	85.04	4.53878	45.6	2.78011
80	14.5	12.3	12.7	16	17	87.2	104.5	81.9	93.9	73.5	48.2	47.5	60.9	41.9	51.4		14.5	0.910494	88.2	4.71152	49.98	3.12944
84	15.9	13	14.5	17.1	18	93.1	107.7	85.4	98.7	77.4	54	52.5	66.9	47.7	60.4		15.7	0.894986	92.46	4.68296	56.3	3.33811
88	18	14.2	15.8	18.6	19.9	96.5	111.8	88.6	101	80.7	57.9	56.7	72.1	52.8	66.6		17.3	1.0198	95.72	4.74699	61.22	3.53319
92	19.6	15.8	16.3	20.3	21.6	100.3	117.5	91	105.1	85	61.6	62	77.7	57.6	72.1		18.72	1.13903	99.78	5.05216	66.2	3.74045
96	20.7	17.2	17.2	22.2	24.3	101.3	119	90.7	104.8	84.2	63.5	64.4	79.6	59.4	75.6		20.32	1.39621	100	5.37349	68.5	3.86161
Figure S1E
i3Neurons																	Mock		MLB1		MLB2
hpi	Mock					MLB1					MLB2						Mean	SEM	Mean	SEM	Mean	SEM
0	100	100	100	100	100	100	100	100	100	100	100	100	100	100	100		100	0	100	0	100	0
4	105.82	109.1	112.22	110.65	111.13	186.17	136.57	131.68	187.09	178.43	130.74	121.84	121.8	118.18	123.99		109.784	1.11079	163.988	12.3083	123.31	2.07876
8	107.36	109.59	112.72	111.34	114.36	206.25	151.68	139.77	214.45	197	131.57	122.45	121.08	120.31	128.7		111.074	1.21602	181.83	15.1139	124.822	2.24234
12	106.46	107.58	115.33	111.53	115.15	216.87	156.97	149.91	228.91	207.09	132.54	121.77	123.75	125.01	133.85		111.21	1.84851	191.95	16.1357	127.384	2.43672
16	105.44	107.21	115.76	113.69	118.21	218.94	163.56	152.16	232.82	215.15	133.19	124.1	124.04	127.06	135.27		112.062	2.46492	196.526	16.158	128.732	2.33329
20	109.9	110.46	115.11	114.27	117.64	220.31	165.52	154.09	234.91	216.87	135.49	124.18	124.37	128.71	134.51		113.476	1.45814	198.34	16.1224	129.452	2.41052
24	109.43	110.07	116.15	113	119.19	226.3	164.69	157.35	242.02	221.49	136.69	124.79	125.28	130.4	137.72		113.568	1.8433	202.37	17.2582	130.976	2.73106
28	110.42	112.34	116.62	112.18	119.44	226.72	172.25	161.12	243.86	224.52	135.9	121.27	125.27	132.86	135.65		114.2	1.66046	205.694	16.3684	130.19	2.94378
32	108.52	109.11	117.2	113.37	118.7	229.44	171.25	161.88	246.81	223.29	134.06	120.77	126.19	131.4	136.67		113.38	2.05849	206.534	16.8323	129.818	2.85023
36	111.86	111.38	115.73	114.8	121.48	232.11	175.15	163.62	250.01	227.63	137.8	128.78	130.79	136.55	145.62		115.05	1.8099	209.704	16.9789	135.908	2.96072
40	110.23	111.12	116.83	119.01	118.99	236.56	176.39	163.55	248.29	228.24	156.21	154.23	158.29	159.38	178.16		115.236	1.9089	210.606	17.0142	161.254	4.31792
44	112.37	110.96	120.07	117.49	121.74	234.99	178.06	164.73	255.97	231.73	192.15	198.69	205.28	202.42	236.77		116.526	2.10865	213.096	17.6515	207.062	7.74515
48	111.47	114.86	122	118.15	124.15	237.54	180.36	173.03	254.85	238.15	249.88	268.08	267.73	264.44	315.18		118.126	2.30506	216.786	16.6995	273.062	11.0429
52	113.06	117.25	122.81	118.13	123.51	238.37	179.55	172.51	264.58	240.79	311.91	337.02	346.95	335.11	394.11		118.952	1.92286	219.16	18.2278	345.02	13.55
56	113.16	114.01	126.07	121.35	127.54	233.95	182.91	173.84	261.97	241.21	366.22	392.5	405.87	394.32	446.2		120.426	2.97722	218.776	17.1827	401.022	13.0255
60	114.57	120.16	127.54	122.43	129.85	246.27	186.26	175.1	269.14	246.65	417.19	436.17	455.18	442.34	500.5		122.91	2.71062	224.684	18.52	450.276	13.9699
Figure S1G
i3Neurons																											Mock		MLB1		MLB1-Δ30		MLB1-Δ74		MLB1-Δ93
hpi	Mock					MLB1					MLB1-Δ30					MLB1-Δ74					MLB1-Δ93						Mean	SEM	Mean	SEM	Mean	SEM	Mean	SEM	Mean	SEM
0	0	0	0	0	0	0	0	0	0	0	0	0	0	0	0	0	0	0	0	0	0	0	0	0	0		0	0	0	0	0	0	0	0	0	0
4	11.1	10.3	14.1	5.9	4.4	40.2	33.6	34.1	62	51.1	35.5	23.8	33.6	34.8	22.2	17.1	16.2	20.4	33.1	22.5	25.5	13.9	10.2	20.4	18.5		9.16	1.77133	44.2	5.45353	29.98	2.87687	21.86	3.02962	17.7	2.64064
8	9.3	15.4	20.8	11.9	13.2	57.1	47.7	52.8	97.1	84.8	42.9	39.8	47.6	47.9	38.7	27	26.2	33.5	43.6	30.5	24.8	13.5	17.4	23.5	19		14.12	1.93995	67.9	9.72353	43.38	1.91296	32.16	3.14302	19.64	2.05733
12	10.7	12.5	26.6	9.3	10.3	65.7	56.6	67.1	112.5	92.9	44	44.6	50.4	54.9	38.4	26.4	23.8	34.6	41.2	38.4	29.6	18.7	20.3	28.6	25.6		13.88	3.22186	78.96	10.3337	46.46	2.8393	32.88	3.36963	24.56	2.1828
16	11.4	12	23.8	15	8.8	74.1	65.8	65.9	115.6	106	49.2	42.6	56.2	60.7	41.9	29.9	32.1	33	49.9	40.6	31.5	21.3	22.9	37.3	29.9		14.2	2.59461	85.48	10.5557	50.12	3.70046	37.1	3.67247	28.58	2.92889
20	14.6	12.9	24.4	11.1	12.3	75.5	63.1	71.1	124.2	103	45.5	43.5	58.1	60.7	42	31.6	32.6	35.7	50.4	37.9	32.7	21	25.4	30.9	30		15.06	2.40221	87.38	11.3916	49.96	3.9153	37.64	3.38033	28	2.12438
24	14.4	12.9	27.7	13	13.2	77.7	64.4	72.4	131.1	112.7	48.6	45.6	53.6	62.4	52.2	34.1	38.7	45.4	59	44.9	31	22.2	25.3	43.6	31		16.24	2.8776	91.66	12.8591	52.48	2.84717	44.42	4.20112	30.62	3.66038
28	12.2	12.2	27.2	17	12	81	69	70.1	129.3	112.8	48.3	43.8	60.3	60.7	51.9	36.9	37.5	39.7	54.4	41.3	31.7	23.2	24.7	37	27.8		16.12	2.92616	92.44	12.1503	53	3.32054	41.96	3.20774	28.88	2.49788
32	19	15.3	26.4	17.1	12.3	75.8	72.1	74.8	132.2	115	48.8	45.2	52.4	67.3	47.8	35	35.2	40.5	50.8	42.7	27.7	25.4	27.9	36.6	28.3		18.02	2.36799	93.98	12.4091	52.3	3.92377	40.84	2.90424	29.18	1.92286
36	14.3	11.8	27.4	18.9	15.2	78.9	71.5	76.6	134.3	123.7	44.6	48.1	61.1	63.6	47.8	33.7	37.3	46.7	52.5	49.6	31.6	28.6	28.9	40.8	30.6		17.52	2.72018	97	13.2254	53.04	3.87022	43.96	3.61851	32.1	2.24366
40	14.8	18.2	27	17.1	17.3	78.6	70.9	78.1	133.2	128	51.3	49.1	59.7	62.3	44.3	35.3	38.7	45.3	56.4	50.4	32.9	25.6	29	45.8	30.4		18.88	2.10604	97.76	13.501	53.34	3.35106	45.22	3.82589	32.74	3.47154
44	15.2	19.1	36.8	20.3	20.5	81.6	77.9	78.6	134.8	120	47	51.8	62.3	67.7	56.5	32.1	40.8	43.7	62	52.5	30.9	26.5	32	42.4	35.6		22.38	3.72899	98.58	12.0123	57.06	3.67323	46.22	5.11639	33.48	2.66109
48	11.3	21	35.2	18.9	23.2	85.5	79.2	81.2	140	130.2	49.5	55.7	60.9	67.6	56.7	33.8	43	49.3	64.1	54.9	29.4	32.5	32.3	50.9	43.2		21.92	3.87781	103.22	13.1463	58.08	2.99807	49.02	5.14756	37.66	4.05938
52	20.6	28.3	43.7	26.5	24	82.7	80.3	78.2	142.6	133.4	47.5	53.8	69	72.4	52.2	33.3	42.3	49.5	62.8	59	30.3	33.4	33.8	52	37.6		28.62	3.9854	103.44	14.2017	58.98	4.92488	49.38	5.39142	37.42	3.82471
56	25.8	26.7	53.7	31.7	31.6	86.3	69.4	78.3	140.9	129.6	43.3	64.5	72.2	79.5	51.6	36.4	47.7	51.7	62.8	55	34.1	37.7	43.6	48	44.4		33.9	5.09716	100.9	14.3873	62.22	6.61116	50.72	4.35539	41.56	2.49251
60	44.6	36.9	53.6	36.8	40.4	86.1	69	80	138	126.9	46.2	67.7	74	82.3	57.6	34.8	53.2	52.1	62.4	58.9	32.3	37.5	43.7	53.5	48.1		42.46	3.12947	100	13.6415	65.56	6.30163	52.28	4.75746	43.02	3.75159
Figure S1H
i3Neurons																	Mock		MLB2		MLB2-Δ5
hpi	Mock					MLB2					MLB2-Δ5						Mean	SEM	Mean	SEM	Mean	SEM
0	0	0	0	0	0	0	0	0	0	0	0	0	0	0	0		0	0	0	0	0	0
4	1.7	2.6	3.5	3	3.2	8.8	6.2	6.2	5.2	6.8	5	5	6.7	5.7	7		2.8	0.311448	6.64	0.597997	5.88	0.418808
8	2.1	2.7	3.6	3.2	4.1	9	6.4	6	5.8	8.2	5.9	6	6.9	6.1	8.6		3.14	0.347275	7.08	0.640625	6.7	0.506952
12	1.8	2.2	4.4	3.3	4.3	9.3	6.2	6.8	7.1	9.7	5.9	6.5	7.9	7.1	8.8		3.2	0.530094	7.82	0.703847	7.24	0.511468
16	1.6	2.1	4.5	3.9	5.2	9.5	6.9	6.9	7.7	10.1	5.8	6.4	7.3	7.5	8.5		3.46	0.693253	8.22	0.668132	7.1	0.465833
20	2.8	3	4.3	4.1	5	10.1	6.9	7	8.2	9.9	6.8	6.6	7.2	7.4	9.3		3.84	0.413038	8.42	0.685128	7.46	0.481248
24	2.7	2.9	4.6	3.7	5.5	10.5	7.1	7.2	8.7	10.8	6.6	7.3	7.2	7.4	9.5		3.88	0.525738	8.86	0.785239	7.6	0.494975
28	3	3.5	4.7	3.5	5.6	10.2	6.1	7.2	9.4	10.2	6.5	7.1	7	7.5	9.1		4.06	0.476025	8.62	0.835703	7.44	0.444522
32	2.4	2.6	4.9	3.8	5.3	9.7	5.9	7.5	9	10.5	6.5	7.5	7.6	8	10.1		3.8	0.585662	8.52	0.82	7.94	0.593801
36	3.4	3.2	4.5	4.2	6.1	10.8	8.2	8.8	10.4	13	7.1	8	7.1	8.3	10.7		4.28	0.51517	10.24	0.842378	8.24	0.66
40	2.9	3.2	4.8	5.4	5.4	16	15.5	16.6	17	22.3	8	8.6	7.8	8.6	11.3		4.34	0.54	17.48	1.23183	8.86	0.630555
44	3.5	3.1	5.7	5	6.2	26.3	28.2	30.1	29.2	39	9	9.9	9.6	9.7	12.8		4.7	0.605805	30.56	2.20241	10.2	0.667083
48	3.3	4.2	6.3	5.2	6.9	42.8	48	47.9	46.9	61.4	10.2	14.1	12.9	12.7	17.4		5.18	0.659848	49.4	3.14659	13.46	1.17158
52	3.7	4.9	6.5	5.2	6.7	60.5	67.7	70.5	67.1	84	12.8	17.1	16.7	16.8	21.6		5.4	0.551362	69.96	3.87422	17	1.39535
56	3.8	4	7.4	6.1	7.9	76	83.5	87.3	84	98.8	16.1	21.3	19.9	21.5	26.6		5.84	0.84534	85.92	3.71314	21.08	1.68653
60	4.2	5.8	7.9	6.4	8.5	90.6	96	101.4	97.7	114.3	19.3	24.9	24.5	24.6	31.8		6.56	0.765898	100	3.97555	25.02	1.98932
